# Supplementary material for: REDOX Balance in Oligodendrocytes Is Important for Zebrafish Visual System Regeneration
Source: Antioxidants (Basel). 2023 Nov 22;12(12):2026. doi: 10.3390/antiox12122026 (PMC10740785; doi:10.3390/antiox12122026)
Supplement: Supplementary file 1 [file antioxidants-12-02026-s001.zip]

Archive with 1 entries (1 files):
- antioxidants-2695512-supplementary.pdf
